# Supplementary material for: First contribution to the doryctine fauna (Hymenoptera, Braconidae, Doryctinae) of Farasan Archipelago, Saudi Arabia, with new records and the description of a new species
Source: Zookeys. 2020 Oct 22;977:41–74. doi: 10.3897/zookeys.977.56314 (PMC7596022; doi:10.3897/zookeys.977.56314)
Supplement: XML Treatment for Dendrosotinus ferrugineus [file zookeys.977.56314-treatment2.xml]

<!DOCTYPE tp:taxon-treatment
  PUBLIC "-//TaxonX//DTD Taxonomic Treatment Publishing DTD v0 20100105//EN" "tax-treatment-NSO.dtd">
<tp:taxon-treatment xmlns:tp="http://www.plazi.org/taxpub"><tp:treatment-meta><kwd-group><label>Taxon classification</label><kwd><named-content xmlns:xlink="http://www.w3.org/1999/xlink" content-type="kingdom">Animalia</named-content></kwd><kwd><named-content xmlns:xlink="http://www.w3.org/1999/xlink" content-type="order">Hymenoptera</named-content></kwd><kwd><named-content xmlns:xlink="http://www.w3.org/1999/xlink" content-type="family">Braconidae</named-content></kwd></kwd-group><mixed-citation publication-type="journal"><person-group><name><surname>Edmardash</surname><given-names>Yusuf A.</given-names></name><name><surname>El-Ghiet</surname><given-names>Usama M. Abu</given-names></name><name><surname>Soliman</surname><given-names>Ahmed M.</given-names></name><name><surname>Al-Fifi</surname><given-names>Zarrag I. A.</given-names></name><name><surname>Gadallah</surname><given-names>Neveen S.</given-names></name></person-group><article-title>First contribution to the doryctine fauna (<tp:taxon-name><tp:taxon-name-part taxon-name-part-type="order">Hymenoptera</tp:taxon-name-part></tp:taxon-name>, <tp:taxon-name><tp:taxon-name-part taxon-name-part-type="family">Braconidae</tp:taxon-name-part></tp:taxon-name>, <tp:taxon-name><tp:taxon-name-part taxon-name-part-type="subfamily">Doryctinae</tp:taxon-name-part></tp:taxon-name>) of Farasan Archipelago, Saudi Arabia, with new records and the description of a new species</article-title><source>Zookeys</source><day>22</day><month>10</month><year>2020</year><volume>977</volume><fpage>41</fpage><lpage>74</lpage><pub-id pub-id-type="doi">10.3897/zookeys.977.56314</pub-id></mixed-citation></tp:treatment-meta><tp:nomenclature><tp:taxon-name><object-id xmlns:xlink="http://www.w3.org/1999/xlink" content-type="arpha" xlink:type="simple">56CD5226-021F-5A02-A699-A750F16C8E18</object-id>
              <tp:taxon-name-part taxon-name-part-type="genus" reg="Dendrosotinus">Dendrosotinus</tp:taxon-name-part>
              <tp:taxon-name-part taxon-name-part-type="species" reg="ferrugineus">ferrugineus</tp:taxon-name-part>
            </tp:taxon-name><tp:taxon-authority>(Marshall, 1888)</tp:taxon-authority><xref ref-type="fig" rid="F2">Figures 2A, B</xref><xref ref-type="fig" rid="F3">, 3A–D</xref><xref ref-type="fig" rid="F4">, 4A–C</xref><xref ref-type="fig" rid="F5">, 5A, B</xref><tp:nomenclature-citation-list><tp:nomenclature-citation><tp:taxon-name>
                  <tp:taxon-name-part taxon-name-part-type="genus" reg="Dendrosoter">Dendrosoter</tp:taxon-name-part> <tp:taxon-name-part taxon-name-part-type="species" reg="ferrugineus">ferrugineus</tp:taxon-name-part></tp:taxon-name><comment>Marshall, 1888: 247, ♀.</comment></tp:nomenclature-citation></tp:nomenclature-citation-list></tp:nomenclature><tp:treatment-sec sec-type="description" id="SECID0EWQAE"><title>Re-description of female.</title><p>Body length: 4.8 mm; ovipositor length: 1.4 mm; fore wing length: 2.85 mm.</p><fig id="F2" position="float" orientation="portrait"><object-id xmlns:xlink="http://www.w3.org/1999/xlink" content-type="doi" xlink:type="simple">10.3897/zookeys.977.56314.figure2</object-id><object-id xmlns:xlink="http://www.w3.org/1999/xlink" content-type="arpha" xlink:type="simple">CC282D78-D741-5044-B973-6B4E86BD395F</object-id><label>Figure 2.</label><caption><p><italic><tp:taxon-name><tp:taxon-name-part taxon-name-part-type="genus" reg="Dendrosotinus">Dendrosotinus</tp:taxon-name-part> <tp:taxon-name-part taxon-name-part-type="species" reg="ferrugineus">ferrugineus</tp:taxon-name-part></tp:taxon-name></italic> (Marshall), ♀: <bold>A</bold> dorsal habitus <bold>B</bold> lateral habitus.</p></caption><graphic xmlns:xlink="http://www.w3.org/1999/xlink" xlink:href="zookeys-977-041-g002.jpg" position="float" orientation="portrait" xlink:type="simple" id="oo_466493.jpg"><uri content-type="original_file" xlink:type="simple">https://binary.pensoft.net/fig/466493</uri></graphic></fig><p><italic>Head</italic> (Fig. <xref ref-type="fig" rid="F3">3B–D</xref>): Slightly wider than mesosoma (1.18×); coarsely rugose dorsally; temple with weak concentric striations, shiny; face coarsely rugose medially, weakly striated laterally behind eyes. Gena rugate above and smooth, with few punctures below. Head constricted behind eyes in dorsal view. Temple 0.58× as long as eye height. <abbrev xmlns:xlink="http://www.w3.org/1999/xlink" xlink:title="post-ocellar line" id="ABBRID0E6RAE" xlink:type="simple">POL</abbrev> 1.6× OD, 0.95× <abbrev xmlns:xlink="http://www.w3.org/1999/xlink" xlink:title="ocello-ocular line" id="ABBRID0EDSAE" xlink:type="simple">OOL</abbrev>. Diameter of antennal socket 2.5× distance between socket to eye edge. Longitudinal eye diameter 1.1× its transverse diameter. Eyes slightly notched opposite to antennal base. Malar space 0.4× eye height, 1.1× as long as basal width of mandible. Face width 0.75× its height including clypeus. Anterior margin of clypeus bended forward, slightly convex; hypoclypeal depression 0.9× distance between depression and eye. Tentorial pits small. Antenna broken (with 10 flagellomeres after being broken); scape short, 1.45× as long as its apical width; F1 5.0× as long as its apical width. Occipital carina thin and sharp, complete dorsally, but not meeting hypostomal carina ventrally.</p><fig id="F3" position="float" orientation="portrait"><object-id xmlns:xlink="http://www.w3.org/1999/xlink" content-type="doi" xlink:type="simple">10.3897/zookeys.977.56314.figure3</object-id><object-id xmlns:xlink="http://www.w3.org/1999/xlink" content-type="arpha" xlink:type="simple">195B104D-940C-5EF8-A7F2-B7626B19570D</object-id><label>Figure 3.</label><caption><p><italic><tp:taxon-name><tp:taxon-name-part taxon-name-part-type="genus" reg="Dendrosotinus">Dendrosotinus</tp:taxon-name-part> <tp:taxon-name-part taxon-name-part-type="species" reg="ferrugineus">ferrugineus</tp:taxon-name-part></tp:taxon-name></italic> (Marshall), ♀: <bold>A</bold> ventral habitus <bold>B</bold> head, dorsal view <bold>C</bold> head, frontal view <bold>D</bold> head and mesosoma, lateral view.</p></caption><graphic xmlns:xlink="http://www.w3.org/1999/xlink" xlink:href="zookeys-977-041-g003.jpg" position="float" orientation="portrait" xlink:type="simple" id="oo_466494.jpg"><uri content-type="original_file" xlink:type="simple">https://binary.pensoft.net/fig/466494</uri></graphic></fig><p><italic>Mesosoma</italic> (Fig. <xref ref-type="fig" rid="F4">4B, C</xref>): 1.9× as long as its maximum height. Pronotum with 6–7 transverse elements. Mesoscutum slightly and gently elevated above pronotum, coarsely rugose, moderately setose. Notauli deep, crenulate; lateral lobes of mesoscutum and anterior end slightly convex. Mesoscutellum about as long as its base, sparsely granulate, with sparse, short whitish setae. <abbrev xmlns:xlink="http://www.w3.org/1999/xlink" xlink:title="sides of scutellum" id="ABBRID0EPTAE" xlink:type="simple">SOS</abbrev> smoothly rugate; <abbrev xmlns:xlink="http://www.w3.org/1999/xlink" xlink:title="metanotum" id="ABBRID0ETTAE" xlink:type="simple">mtn</abbrev> scrobiculate, with small rounded protrusion postero-medially overlapping base of propodeum, 0.4× as long as mesoscutellum. Propodeum coarsely rugose at basal two-thirds, transversely foveolate at posterior third, with postero-median projections, with long, fine whitish setae laterally and posteriorly. Mesopleuron weakly rugose above, smooth and shiny below; sternaulus short, weakly crenulate, not reaching lateral ends of mesopleuron. Metapleuron strongly areolate.</p><fig id="F4" position="float" orientation="portrait"><object-id xmlns:xlink="http://www.w3.org/1999/xlink" content-type="doi" xlink:type="simple">10.3897/zookeys.977.56314.figure4</object-id><object-id xmlns:xlink="http://www.w3.org/1999/xlink" content-type="arpha" xlink:type="simple">001550D8-8F36-5DFD-8E9E-FD4700F8E51F</object-id><label>Figure 4.</label><caption><p><italic><tp:taxon-name><tp:taxon-name-part taxon-name-part-type="genus" reg="Dendrosotinus">Dendrosotinus</tp:taxon-name-part> <tp:taxon-name-part taxon-name-part-type="species" reg="ferrugineus">ferrugineus</tp:taxon-name-part></tp:taxon-name></italic> (Marshall), ♀: <bold>A</bold> fore and hind wings <bold>B</bold> mesosoma, ventral view <bold>C</bold> mesosoma, T1 and T2 (part).</p></caption><graphic xmlns:xlink="http://www.w3.org/1999/xlink" xlink:href="zookeys-977-041-g004.jpg" position="float" orientation="portrait" xlink:type="simple" id="oo_466495.jpg"><uri content-type="original_file" xlink:type="simple">https://binary.pensoft.net/fig/466495</uri></graphic></fig><p><italic>Wings</italic> (Fig. <xref ref-type="fig" rid="F4">4A</xref>): Fore wing with pterostigma 4.3× as long as its maximum width; metacarpe ca. as long as pterostigma. Vein r arising from middle area of pterostigma, 0.5× straight <abbrev xmlns:xlink="http://www.w3.org/1999/xlink" xlink:title="third sector of sectio radii veins" id="ABBRID0E4UAE" xlink:type="simple">3-SR</abbrev>, 0.55× <abbrev xmlns:xlink="http://www.w3.org/1999/xlink" xlink:title="second sector of sectio radii veins" id="ABBRID0EBVAE" xlink:type="simple">2-SR</abbrev>, 0.75× m-cu; r-m present; discoidal cell 1.9× as long as wide; 3-M entirely unsclerotized; 1-CU1 0.3× as long as 2-CU1, 1-M straight; <abbrev xmlns:xlink="http://www.w3.org/1999/xlink" xlink:title="first sector of sectio radii amalgamated with media" id="ABBRID0EFVAE" xlink:type="simple">1-SR+M</abbrev> slightly curved; M+CU1 straight. Fore wing fringed with short fine setae along its costal and apical margins; hind wing entirely fringed with longer fine setae.</p><p><italic>Legs</italic> (Fig. <xref ref-type="fig" rid="F5">5A</xref>): Fore femur 2.1× as long as its maximum width; fore and middle tibiae with row of short, thick dark spines along their inner margins; fore tibia with a comb of widely separated short spines distally. Hind tarsus 1.2× as long as hind tibia; hind basitarsus 0.9× as long as remaining hind tarsomeres combined; 2<sup>nd</sup> tarsomere 0.48× as long as basitarsus, 1.6× as long as telotarsus (excluding arolium).</p><fig id="F5" position="float" orientation="portrait"><object-id xmlns:xlink="http://www.w3.org/1999/xlink" content-type="doi" xlink:type="simple">10.3897/zookeys.977.56314.figure5</object-id><object-id xmlns:xlink="http://www.w3.org/1999/xlink" content-type="arpha" xlink:type="simple">C4151A78-180D-5BD3-8897-5C4DA12DB909</object-id><label>Figure 5.</label><caption><p><italic><tp:taxon-name><tp:taxon-name-part taxon-name-part-type="genus" reg="Dendrosotinus">Dendrosotinus</tp:taxon-name-part> <tp:taxon-name-part taxon-name-part-type="species" reg="ferrugineus">ferrugineus</tp:taxon-name-part></tp:taxon-name></italic> (Marshall), ♀: <bold>A</bold> hind leg (tibial spines indicated) <bold>B</bold> propodeum and metasoma, dorsal view.</p></caption><graphic xmlns:xlink="http://www.w3.org/1999/xlink" xlink:href="zookeys-977-041-g005.jpg" position="float" orientation="portrait" xlink:type="simple" id="oo_466496.jpg"><uri content-type="original_file" xlink:type="simple">https://binary.pensoft.net/fig/466496</uri></graphic></fig><p><italic>Metasoma</italic> (Fig. <xref ref-type="fig" rid="F5">5B</xref>): Apical width of T1 2.3× as wide as its basal width, 1.3× its median length, densely roughly foveolate; length of T2 + T3 combined 0.7× its basal width, weakly longitudinally striated medially at basal two-thirds, smooth laterally and apically. Remaining tergites smooth and shiny. Ovipositor sheath, ca. as long as metasomal length, 2.88× as long as T1, 1.1× as long as mesosomal length, 0.6× fore wing length.</p><p><italic>Color</italic> (Figs <xref ref-type="fig" rid="F2">2A, B</xref>, <xref ref-type="fig" rid="F4">4A</xref>): Head and mesosoma dark brown, metasoma reddish brown, with reddish antenna; palpi pale yellowish, legs yellowish, with dark brown telotarsi. Ovipositor red, with black apex; ovipositor sheath black. Wings hyaline, with pterostigma dark brown, yellow at basal half; parastigma yellowish; all wing veins dark brown. Hind wing with paler veins.</p></tp:treatment-sec><tp:treatment-sec sec-type="material" id="SECID0EDXAE"><title>Material examined.</title><p>Kingdom of Saudi Arabia. 1♀, Jazan, Farasan Islands, Al-Sajid; <named-content xmlns:xlink="http://www.w3.org/1999/xlink" content-type="dwc:verbatimCoordinates" xlink:type="simple"><named-content content-type="geo-json" specific-use="{&#34;type&#34;:&#34;Point&#34;,&#34;coordinates&#34;:[41.932994,16.857072]}" id="NCID0EMXAE" xlink:type="simple">16°51'25.46"N, 41°55'58.78"E</named-content></named-content>; 10 Nov. 2017; Usama Abu El-Ghiet &amp; El-Sheikh leg.; LT [<named-content xmlns:xlink="http://www.w3.org/1999/xlink" content-type="dwc:institutional_code" xlink:type="simple">KSMA</named-content>].</p></tp:treatment-sec><tp:treatment-sec sec-type="distribution" id="SECID0EWXAE"><title>General distribution.</title><p>Armenia, Azerbaijan, Bosnia-Hercegovina, France, Greece, Israel, Italy, Russia, Spain, Turkey, former Yugoslavia (<xref ref-type="bibr" rid="B58">Yu et al. 2016</xref>), Saudi Arabia (Farasan Islands) (new record).</p></tp:treatment-sec><ref-list><ref id="B58"><mixed-citation xmlns:xlink="http://www.w3.org/1999/xlink" xlink:type="simple"><person-group><name name-style="western"><surname>Yu</surname><given-names>DSK</given-names></name><name name-style="western"><surname>van Achterberg</surname><given-names>C</given-names></name><name name-style="western"><surname>Horstmann</surname><given-names>K</given-names></name></person-group> (<year>2016</year>) Taxapad 2016, <tp:taxon-name><tp:taxon-name-part taxon-name-part-type="superfamily">Ichneumonoidea</tp:taxon-name-part></tp:taxon-name> 2015. Taxapad database on flash-drive, Ottawa.</mixed-citation></ref></ref-list></tp:taxon-treatment>
