# Supplementary material for: First contribution to the doryctine fauna (Hymenoptera, Braconidae, Doryctinae) of Farasan Archipelago, Saudi Arabia, with new records and the description of a new species
Source: Zookeys. 2020 Oct 22;977:41–74. doi: 10.3897/zookeys.977.56314 (PMC7596022; doi:10.3897/zookeys.977.56314)
Supplement: XML Treatment for Hecabalodes anthaxiae [file zookeys.977.56314-treatment4.xml]

<!DOCTYPE tp:taxon-treatment
  PUBLIC "-//TaxonX//DTD Taxonomic Treatment Publishing DTD v0 20100105//EN" "tax-treatment-NSO.dtd">
<tp:taxon-treatment xmlns:tp="http://www.plazi.org/taxpub"><tp:treatment-meta><kwd-group><label>Taxon classification</label><kwd><named-content xmlns:xlink="http://www.w3.org/1999/xlink" content-type="kingdom">Animalia</named-content></kwd><kwd><named-content xmlns:xlink="http://www.w3.org/1999/xlink" content-type="order">Hymenoptera</named-content></kwd><kwd><named-content xmlns:xlink="http://www.w3.org/1999/xlink" content-type="family">Braconidae</named-content></kwd></kwd-group><mixed-citation publication-type="journal"><person-group><name><surname>Edmardash</surname><given-names>Yusuf A.</given-names></name><name><surname>El-Ghiet</surname><given-names>Usama M. Abu</given-names></name><name><surname>Soliman</surname><given-names>Ahmed M.</given-names></name><name><surname>Al-Fifi</surname><given-names>Zarrag I. A.</given-names></name><name><surname>Gadallah</surname><given-names>Neveen S.</given-names></name></person-group><article-title>First contribution to the doryctine fauna (<tp:taxon-name><tp:taxon-name-part taxon-name-part-type="order">Hymenoptera</tp:taxon-name-part></tp:taxon-name>, <tp:taxon-name><tp:taxon-name-part taxon-name-part-type="family">Braconidae</tp:taxon-name-part></tp:taxon-name>, <tp:taxon-name><tp:taxon-name-part taxon-name-part-type="subfamily">Doryctinae</tp:taxon-name-part></tp:taxon-name>) of Farasan Archipelago, Saudi Arabia, with new records and the description of a new species</article-title><source>Zookeys</source><day>22</day><month>10</month><year>2020</year><volume>977</volume><fpage>41</fpage><lpage>74</lpage><pub-id pub-id-type="doi">10.3897/zookeys.977.56314</pub-id></mixed-citation></tp:treatment-meta><tp:nomenclature><tp:taxon-name><object-id xmlns:xlink="http://www.w3.org/1999/xlink" content-type="arpha" xlink:type="simple">765552B3-2E4F-5D30-BD3E-F3589CDA3290</object-id>
              <tp:taxon-name-part taxon-name-part-type="genus" reg="Hecabalodes">Hecabalodes</tp:taxon-name-part>
              <tp:taxon-name-part taxon-name-part-type="species" reg="anthaxiae">anthaxiae</tp:taxon-name-part>
            </tp:taxon-name><tp:taxon-authority>Wilkinson, 1929</tp:taxon-authority><xref ref-type="fig" rid="F6">Figures 6A–E</xref><xref ref-type="fig" rid="F7">, 7A–E</xref><tp:nomenclature-citation-list><tp:nomenclature-citation><tp:taxon-name>
                  <tp:taxon-name-part taxon-name-part-type="genus" reg="Hecabalodes">Hecabalodes</tp:taxon-name-part> <tp:taxon-name-part taxon-name-part-type="species" reg="anthaxiae">anthaxiae</tp:taxon-name-part></tp:taxon-name><comment>Wilkinson, 1929: 106, ♀♂.</comment></tp:nomenclature-citation></tp:nomenclature-citation-list></tp:nomenclature><tp:treatment-sec sec-type="description" id="SECID0E12AE"><title>Re-description of female.</title><p>Body length: 4.2 mm; ovipositor length: 2.35 mm; fore wing length: 2.5 mm. (we re-describe this species in full because of the short original description of <xref ref-type="bibr" rid="B57">Wilkinson (1929)</xref>): Dark brown, except for the yellowish hue on lateral sides of T1 and T2 as well as apex of T2 (Figs <xref ref-type="fig" rid="F6">6A, B</xref>, <xref ref-type="fig" rid="F7">7E</xref>); antenna orange, scape slightly darker (Fig. <xref ref-type="fig" rid="F6">6C</xref>); legs dark brown (except for the yellowish base of fore tibia, and all tarsi), telotarsi darker. Fore wing subhyaline, with distinct infuscation along marginal cell (Fig. <xref ref-type="fig" rid="F7">7D</xref>).</p><fig id="F6" position="float" orientation="portrait"><object-id xmlns:xlink="http://www.w3.org/1999/xlink" content-type="doi" xlink:type="simple">10.3897/zookeys.977.56314.figure6</object-id><object-id xmlns:xlink="http://www.w3.org/1999/xlink" content-type="arpha" xlink:type="simple">1D0F93AA-F2B0-5EC2-916B-7385DD08E4F5</object-id><label>Figure 6.</label><caption><p><italic><tp:taxon-name><tp:taxon-name-part taxon-name-part-type="genus" reg="Hecabalodes">Hecabalodes</tp:taxon-name-part> <tp:taxon-name-part taxon-name-part-type="species" reg="anthaxiae">anthaxiae</tp:taxon-name-part></tp:taxon-name></italic> Wilkinson, ♀: <bold>A</bold> dorsal habitus <bold>B</bold> lateral habitus <bold>C</bold> antenna (broken at tip) <bold>D</bold> head, dorsal view <bold>E</bold> head, frontal view.</p></caption><graphic xmlns:xlink="http://www.w3.org/1999/xlink" xlink:href="zookeys-977-041-g006.jpg" position="float" orientation="portrait" xlink:type="simple" id="oo_466497.jpg"><uri content-type="original_file" xlink:type="simple">https://binary.pensoft.net/fig/466497</uri></graphic></fig><p><italic>Head</italic> (Figs <xref ref-type="fig" rid="F6">6C–E</xref>, <xref ref-type="fig" rid="F7">7A</xref>): 1.3× as wide as its median length, slightly wider than mesoscutum; coarsely rugose; head behind eye broadly rounded; temple 0.6× as long as eye height in dorsal view; <abbrev xmlns:xlink="http://www.w3.org/1999/xlink" xlink:title="post-ocellar line" id="ABBRID0EC5AE" xlink:type="simple">POL</abbrev> 1.6× OD, 0.9× <abbrev xmlns:xlink="http://www.w3.org/1999/xlink" xlink:title="ocello-ocular line" id="ABBRID0EG5AE" xlink:type="simple">OOL</abbrev>; eye with few scattered short setae; malar space 0.4× as long as eye height, 1.2× as long as basal width of mandible, malar suture absent; face smooth laterally just behind eyes; face 1.5× as wide as eye width, 0.8× as long its length combined with clypeus; hypoclypeal depression more or less quadrate, ca. as wide as its distance from eye; occipital carina complete dorsally, not meeting hypostomal carina ventrally; antenna broken; scape twice as long as its maximum width; F1 6.5× as long as its apical width, 1.2× as long as F2; ocellar triangle with base longer than lateral sides. <italic>Mesosoma</italic> (Fig. <xref ref-type="fig" rid="F7">7A–C</xref>): 2.3× as long as its height; pronotum with two sharp transverse carinae dorsally; mesoscutum gently rounded above or at the same level of pronotum when seen from lateral view, flattened on disc, densely rugose, finely alutaceous laterally; notauli indistinct; mesoscutellum slightly convex, truncate at apex, finely sculptured, with a number of thick carinae laterally; <abbrev xmlns:xlink="http://www.w3.org/1999/xlink" xlink:title="metanotum" id="ABBRID0EQ5AE" xlink:type="simple">mtn</abbrev> 0.4× as long as mesoscutum, with a short longitudinal median carina and 2–3 oblique submedian carinae on its depressed anterior part, convex postero-medially; propodeum finely and sparsely granulate, with two short postero-medial, parallel carinae, 0.3× as long as propodeal length, median longitudinal carina of propodeum absent; mesopleuron finely punctate, with irregular spaces in between, shiny; precoxal sulcus shallow, irregular, running ventrally along almost the entire length of mesopleuron. <italic>Fore wing</italic> (Fig. <xref ref-type="fig" rid="F7">7D</xref>): 3.6× as long as its maximum width; pterostigma 1.7× as long as maximum width; vein M + CU1 slightly curved; <abbrev xmlns:xlink="http://www.w3.org/1999/xlink" xlink:title="first sector of sectio radii amalgamated with media" id="ABBRID0E15AE" xlink:type="simple">1-SR+M</abbrev> nearly straight; vein r-m absent; vein r arising at basal third of pterostigma; <abbrev xmlns:xlink="http://www.w3.org/1999/xlink" xlink:title="second sector of sectio radii veins" id="ABBRID0E55AE" xlink:type="simple">2-SR</abbrev> 1.75× as long as r, slightly longer than m-cu, 0.6× as long as <abbrev xmlns:xlink="http://www.w3.org/1999/xlink" xlink:title="first sector of sectio radii amalgamated with media" id="ABBRID0EC6AE" xlink:type="simple">1-SR+M</abbrev>; 1CU1 0.2× as long as 2CU1. <italic>Hind wing</italic> (Fig. <xref ref-type="fig" rid="F7">7D</xref>): With fringe of long, fine setae along apical and anal margins; vein 1-M 1.7× as long as 1-rm. Legs. Hind coxa (Fig. <xref ref-type="fig" rid="F7">7C</xref>) 1.7× as long as wide, without distinct basoventral tubercle, finely punctate especially ventrally, with some fine whitish setae distally and laterally; hind femur 2.6× as long as wide; hind tarsus 1.1× as long as hind tibia; hind basitarsus slightly shorter than rest of tarsomeres combined; second tarsomere 0.55× as long as hind basitarsus, 2.2× as long as telotarsus (excluding arolium); outer edge of hind tibia with long, fine whitish setae. <italic>Metasoma</italic> (Figs <xref ref-type="fig" rid="F6">6A, B</xref>, <xref ref-type="fig" rid="F7">7E</xref>): 1.3× as long as head and mesosoma combined; T1 and basal half of T2 with distinct interrupted longitudinal striae, somewhat dotted in between; T1 1.5× as long as its apical width; T2 0.9× as long as its apical width, 2.7× as long as T3; posterior half of T2 finely reticulate, T3–5 (except posterior margin of T5 smooth and shiny), finely reticulate; T6 entirely smooth and shiny. Ovipositor sheath about as long as or slightly longer than metasoma (Fig. <xref ref-type="fig" rid="F6">6A, B</xref>), and the fore wing as well.</p><fig id="F7" position="float" orientation="portrait"><object-id xmlns:xlink="http://www.w3.org/1999/xlink" content-type="doi" xlink:type="simple">10.3897/zookeys.977.56314.figure7</object-id><object-id xmlns:xlink="http://www.w3.org/1999/xlink" content-type="arpha" xlink:type="simple">21A7E4B0-808C-54A1-8FF9-DDD0EAC9F786</object-id><label>Figure 7.</label><caption><p><italic><tp:taxon-name><tp:taxon-name-part taxon-name-part-type="genus" reg="Hecabalodes">Hecabalodes</tp:taxon-name-part> <tp:taxon-name-part taxon-name-part-type="species" reg="anthaxiae">anthaxiae</tp:taxon-name-part></tp:taxon-name></italic> Wilkinson, ♀: <bold>A</bold> head and mesosoma, lateral view <bold>B</bold> mesosoma and metasomal T1 <bold>C</bold> mesosoma, ventral view <bold>D</bold> fore and hind wings <bold>E</bold> metasoma, dorsal view.</p></caption><graphic xmlns:xlink="http://www.w3.org/1999/xlink" xlink:href="zookeys-977-041-g007.jpg" position="float" orientation="portrait" xlink:type="simple" id="oo_466498.jpg"><uri content-type="original_file" xlink:type="simple">https://binary.pensoft.net/fig/466498</uri></graphic></fig></tp:treatment-sec><tp:treatment-sec sec-type="material" id="SECID0EBBAG"><title>Material examined.</title><p>Kingdom of Saudi Arabia, 1♀, Jazan, Farasan Islands, Al-Sajid; <named-content xmlns:xlink="http://www.w3.org/1999/xlink" content-type="dwc:verbatimCoordinates" xlink:type="simple"><named-content content-type="geo-json" specific-use="{&#34;type&#34;:&#34;Point&#34;,&#34;coordinates&#34;:[41.932994,16.857072]}" id="NCID0EKBAG" xlink:type="simple">16°51'25.46"N, 41°55'58.78"E</named-content></named-content>; 10 Nov.2017; Abu El-Ghiet &amp; El-Sheikh leg.; LT [<named-content xmlns:xlink="http://www.w3.org/1999/xlink" content-type="dwc:institutional_code" xlink:type="simple">KSMA</named-content>].</p></tp:treatment-sec><tp:treatment-sec sec-type="distribution" id="SECID0EUBAG"><title>General distribution.</title><p>Sudan (<xref ref-type="bibr" rid="B57">Wilkinson, 1929</xref>), Saudi Arabia (Farasan Islands) (new record).</p></tp:treatment-sec><tp:treatment-sec sec-type="remarks" id="SECID0EZBAG"><title>Remark.</title><p>This species has not been collected during the 90 years or more since Wilkinson described the holotype from Sudan in 1929.</p></tp:treatment-sec><ref-list><ref id="B57"><mixed-citation xmlns:xlink="http://www.w3.org/1999/xlink" xlink:type="simple"><person-group><name name-style="western"><surname>Wilkinson</surname><given-names>DS</given-names></name></person-group> (<year>1929</year>) <article-title>New parasitic <tp:taxon-name><tp:taxon-name-part taxon-name-part-type="order">Hymenoptera</tp:taxon-name-part></tp:taxon-name> and notes on other species.</article-title><source>Bulletin of Entomological Research</source><volume>20</volume>(<issue>1</issue>): <fpage>103</fpage>–<lpage>114</lpage>. <ext-link xlink:type="simple" ext-link-type="doi" xlink:href="10.1017/S000748530002099X">https://doi.org/10.1017/S000748530002099X</ext-link></mixed-citation></ref></ref-list></tp:taxon-treatment>
