# Supplementary material for: First contribution to the doryctine fauna (Hymenoptera, Braconidae, Doryctinae) of Farasan Archipelago, Saudi Arabia, with new records and the description of a new species
Source: Zookeys. 2020 Oct 22;977:41–74. doi: 10.3897/zookeys.977.56314 (PMC7596022; doi:10.3897/zookeys.977.56314)
Supplement: XML Treatment for Rhaconotus [file zookeys.977.56314-treatment7.xml]

<!DOCTYPE tp:taxon-treatment
  PUBLIC "-//TaxonX//DTD Taxonomic Treatment Publishing DTD v0 20100105//EN" "tax-treatment-NSO.dtd">
<tp:taxon-treatment xmlns:tp="http://www.plazi.org/taxpub"><tp:treatment-meta><kwd-group><label>Taxon classification</label><kwd><named-content xmlns:xlink="http://www.w3.org/1999/xlink" content-type="kingdom">Animalia</named-content></kwd><kwd><named-content xmlns:xlink="http://www.w3.org/1999/xlink" content-type="order">Hymenoptera</named-content></kwd><kwd><named-content xmlns:xlink="http://www.w3.org/1999/xlink" content-type="family">Braconidae</named-content></kwd></kwd-group><mixed-citation publication-type="journal"><person-group><name><surname>Edmardash</surname><given-names>Yusuf A.</given-names></name><name><surname>El-Ghiet</surname><given-names>Usama M. Abu</given-names></name><name><surname>Soliman</surname><given-names>Ahmed M.</given-names></name><name><surname>Al-Fifi</surname><given-names>Zarrag I. A.</given-names></name><name><surname>Gadallah</surname><given-names>Neveen S.</given-names></name></person-group><article-title>First contribution to the doryctine fauna (<tp:taxon-name><tp:taxon-name-part taxon-name-part-type="order">Hymenoptera</tp:taxon-name-part></tp:taxon-name>, <tp:taxon-name><tp:taxon-name-part taxon-name-part-type="family">Braconidae</tp:taxon-name-part></tp:taxon-name>, <tp:taxon-name><tp:taxon-name-part taxon-name-part-type="subfamily">Doryctinae</tp:taxon-name-part></tp:taxon-name>) of Farasan Archipelago, Saudi Arabia, with new records and the description of a new species</article-title><source>Zookeys</source><day>22</day><month>10</month><year>2020</year><volume>977</volume><fpage>41</fpage><lpage>74</lpage><pub-id pub-id-type="doi">10.3897/zookeys.977.56314</pub-id></mixed-citation></tp:treatment-meta><tp:nomenclature><label>Genus</label><tp:taxon-name><object-id xmlns:xlink="http://www.w3.org/1999/xlink" content-type="arpha" xlink:type="simple">2BF50701-4848-5B0F-9DCE-BCCBBA40EE93</object-id>
              <tp:taxon-name-part taxon-name-part-type="genus" reg="Rhaconotus">Rhaconotus</tp:taxon-name-part>
            </tp:taxon-name><tp:taxon-authority>Ruthe, 1854</tp:taxon-authority><tp:nomenclature-citation-list><tp:nomenclature-citation><tp:taxon-name>
                  <tp:taxon-name-part taxon-name-part-type="genus" reg="Rhaconotus">Rhaconotus</tp:taxon-name-part>
                </tp:taxon-name><comment>Ruthe, 1845: 349. Type species: <tp:taxon-name><tp:taxon-name-part taxon-name-part-type="genus" reg="Rhaconotus">Rhaconotus</tp:taxon-name-part> <tp:taxon-name-part taxon-name-part-type="species" reg="aciculatus">aciculatus</tp:taxon-name-part></tp:taxon-name> Ruthe, 1845 (by monotypy)</comment></tp:nomenclature-citation><tp:nomenclature-citation><tp:taxon-name>
                  <tp:taxon-name-part taxon-name-part-type="genus" reg="Hedysomus">Hedysomus</tp:taxon-name-part>
                </tp:taxon-name><comment>Foerster, 1863: 238. Type species: <tp:taxon-name><tp:taxon-name-part taxon-name-part-type="genus" reg="Hedysomus">Hedysomus</tp:taxon-name-part> <tp:taxon-name-part taxon-name-part-type="species" reg="elegans">elegans</tp:taxon-name-part></tp:taxon-name> Foerster, 1863 (by original designation)</comment></tp:nomenclature-citation><tp:nomenclature-citation><tp:taxon-name>
                  <tp:taxon-name-part taxon-name-part-type="genus" reg="Hormiopterus">Hormiopterus</tp:taxon-name-part>
                </tp:taxon-name><comment>Giraud, 1869: 478. Type species: <tp:taxon-name><tp:taxon-name-part taxon-name-part-type="genus" reg="Hormiopterus">Hormiopterus</tp:taxon-name-part> <tp:taxon-name-part taxon-name-part-type="species" reg="ollivieri">ollivieri</tp:taxon-name-part></tp:taxon-name> Giraud, 1869 (by monotypy)</comment></tp:nomenclature-citation><tp:nomenclature-citation><tp:taxon-name>
                  <tp:taxon-name-part taxon-name-part-type="genus" reg="Euryphrymnus">Euryphrymnus</tp:taxon-name-part>
                </tp:taxon-name><comment>Cameron, 1910: 100. Type species: <tp:taxon-name><tp:taxon-name-part taxon-name-part-type="genus" reg="Euryphrymnus">Euryphrymnus</tp:taxon-name-part> <tp:taxon-name-part taxon-name-part-type="species" reg="testaceiceps">testaceiceps</tp:taxon-name-part></tp:taxon-name> Cameron, 1910 (by monotypy)</comment></tp:nomenclature-citation><tp:nomenclature-citation><tp:taxon-name>
                  <tp:taxon-name-part taxon-name-part-type="genus" reg="Rhaconotinus">Rhaconotinus</tp:taxon-name-part>
                </tp:taxon-name><comment>Hedqvist, 1965: 8. Type species: <tp:taxon-name><tp:taxon-name-part taxon-name-part-type="genus" reg="Rhaconotinus">Rhaconotinus</tp:taxon-name-part> <tp:taxon-name-part taxon-name-part-type="species" reg="caboverdensis">caboverdensis</tp:taxon-name-part></tp:taxon-name> Hedqvist, 1965 (by original description)</comment></tp:nomenclature-citation></tp:nomenclature-citation-list></tp:nomenclature></tp:taxon-treatment>
