# Supplementary material for: First contribution to the doryctine fauna (Hymenoptera, Braconidae, Doryctinae) of Farasan Archipelago, Saudi Arabia, with new records and the description of a new species
Source: Zookeys. 2020 Oct 22;977:41–74. doi: 10.3897/zookeys.977.56314 (PMC7596022; doi:10.3897/zookeys.977.56314)
Supplement: XML Treatment for Rhaconotus (Rhaconotus) carinatus [file zookeys.977.56314-treatment8.xml]

<!DOCTYPE tp:taxon-treatment
  PUBLIC "-//TaxonX//DTD Taxonomic Treatment Publishing DTD v0 20100105//EN" "tax-treatment-NSO.dtd">
<tp:taxon-treatment xmlns:tp="http://www.plazi.org/taxpub"><tp:treatment-meta><kwd-group><label>Taxon classification</label><kwd><named-content xmlns:xlink="http://www.w3.org/1999/xlink" content-type="kingdom">Animalia</named-content></kwd><kwd><named-content xmlns:xlink="http://www.w3.org/1999/xlink" content-type="order">Hymenoptera</named-content></kwd><kwd><named-content xmlns:xlink="http://www.w3.org/1999/xlink" content-type="family">Braconidae</named-content></kwd></kwd-group><mixed-citation publication-type="journal"><person-group><name><surname>Edmardash</surname><given-names>Yusuf A.</given-names></name><name><surname>El-Ghiet</surname><given-names>Usama M. Abu</given-names></name><name><surname>Soliman</surname><given-names>Ahmed M.</given-names></name><name><surname>Al-Fifi</surname><given-names>Zarrag I. A.</given-names></name><name><surname>Gadallah</surname><given-names>Neveen S.</given-names></name></person-group><article-title>First contribution to the doryctine fauna (<tp:taxon-name><tp:taxon-name-part taxon-name-part-type="order">Hymenoptera</tp:taxon-name-part></tp:taxon-name>, <tp:taxon-name><tp:taxon-name-part taxon-name-part-type="family">Braconidae</tp:taxon-name-part></tp:taxon-name>, <tp:taxon-name><tp:taxon-name-part taxon-name-part-type="subfamily">Doryctinae</tp:taxon-name-part></tp:taxon-name>) of Farasan Archipelago, Saudi Arabia, with new records and the description of a new species</article-title><source>Zookeys</source><day>22</day><month>10</month><year>2020</year><volume>977</volume><fpage>41</fpage><lpage>74</lpage><pub-id pub-id-type="doi">10.3897/zookeys.977.56314</pub-id></mixed-citation></tp:treatment-meta><tp:nomenclature><tp:taxon-name><object-id xmlns:xlink="http://www.w3.org/1999/xlink" content-type="arpha" xlink:type="simple">B8EDCEB9-AA6C-5F82-A6B6-0C8E9CE2378D</object-id>
              <tp:taxon-name-part taxon-name-part-type="genus" reg="Rhaconotus">Rhaconotus</tp:taxon-name-part> (<tp:taxon-name-part taxon-name-part-type="subgenus" reg="Rhaconotus">Rhaconotus</tp:taxon-name-part>) <tp:taxon-name-part taxon-name-part-type="species" reg="carinatus">carinatus</tp:taxon-name-part></tp:taxon-name><tp:taxon-authority>Polaszek, 1994</tp:taxon-authority><xref ref-type="fig" rid="F10">Figures 10 (A–C), 11 (A–E)</xref><tp:nomenclature-citation-list><tp:nomenclature-citation><tp:taxon-name>
                  <tp:taxon-name-part taxon-name-part-type="genus" reg="Rhaconotus">Rhaconotus</tp:taxon-name-part> <tp:taxon-name-part taxon-name-part-type="species" reg="carinatus">carinatus</tp:taxon-name-part></tp:taxon-name><comment>Polaszek in <xref ref-type="bibr" rid="B37">Polaszek et al., 1994</xref>: 79, ♀.</comment></tp:nomenclature-citation></tp:nomenclature-citation-list></tp:nomenclature><tp:treatment-sec sec-type="diagnosis" id="SECID0EQRAG"><title>Diagnosis.</title><p>Female: Body length: 4.5–4.8 mm; fore wing length: ca. 3.1 mm.</p><p>Generally dark reddish brown, with posterior margin of T4 and T5 yellowish in color (Fig. <xref ref-type="fig" rid="F10">10A, B</xref>) (in some specimens, head reddish, with black ocellar triangle); antenna with scape dark reddish brown, pedicel and basal half of flagellum reddish, rest of flagellum dark brown. Legs and palpi are pale yellowish (except dark brown telotarsus). Wings (Fig. <xref ref-type="fig" rid="F11">11D</xref>) hyaline, with slight, hardly seen fumigation behind pterostigma; pterostigma brownish, with pale basal and apical ends; veins brownish, with basal three-fourths of C+<abbrev xmlns:xlink="http://www.w3.org/1999/xlink" xlink:title="subcosta and radius amalgamated into one vein" id="ABBRID0E6RAG" xlink:type="simple">SC+R</abbrev>, basal two-thirds of <abbrev xmlns:xlink="http://www.w3.org/1999/xlink" xlink:title="Radial vein" id="ABBRID0EDSAG" xlink:type="simple">1-R1</abbrev>, and basal half of M+CU1 are pale brownish in color; ovipositor reddish, slightly dark at apex, ovipositor sheath black (Fig. <xref ref-type="fig" rid="F10">10A, B</xref>).</p><fig id="F10" position="float" orientation="portrait"><object-id xmlns:xlink="http://www.w3.org/1999/xlink" content-type="doi" xlink:type="simple">10.3897/zookeys.977.56314.figure10</object-id><object-id xmlns:xlink="http://www.w3.org/1999/xlink" content-type="arpha" xlink:type="simple">A8E69AEC-B8AF-56FC-82F8-0D940F1BB81D</object-id><label>Figure 10.</label><caption><p><tp:taxon-name><tp:taxon-name-part taxon-name-part-type="genus" reg="Rhaconotus">Rhaconotus</tp:taxon-name-part> (<tp:taxon-name-part taxon-name-part-type="subgenus" reg="Rhaconotus">Rhaconotus</tp:taxon-name-part>) <tp:taxon-name-part taxon-name-part-type="species" reg="carinatus">carinatus</tp:taxon-name-part></tp:taxon-name> Polaszek in <xref ref-type="bibr" rid="B37">Polaszek et al. 1994</xref>, ♀: <bold>A</bold> dorsal habitus <bold>B</bold> lateral habitus <bold>C</bold> head and mesosoma, lateral view.</p></caption><graphic xmlns:xlink="http://www.w3.org/1999/xlink" xlink:href="zookeys-977-041-g010.jpg" position="float" orientation="portrait" xlink:type="simple" id="oo_466501.jpg"><uri content-type="original_file" xlink:type="simple">https://binary.pensoft.net/fig/466501</uri></graphic></fig><p><italic>Head</italic> (Figs <xref ref-type="fig" rid="F10">10C</xref>, <xref ref-type="fig" rid="F11">11A, B</xref>) finely sculptured, with few scattered fine whitish, semi-erect setae when seen from dorsal view; face finely punctate, with distances between punctures, smooth medially just beneath antennal bases, and above hypoclypeal area, with denser appressed setae. Temple 0.6× eye height. Antenna 35-segmented. Mesoscutum (Figs <xref ref-type="fig" rid="F10">10C</xref>, <xref ref-type="fig" rid="F11">11C</xref>) with fine reticulation except nearly smooth posteromedially; propodeum finely reticulate, longitudinal median carina hardly seen just at base, as well as two shorter ones baso-laterally. Metasoma (Fig. <xref ref-type="fig" rid="F11">11E</xref>) with T2 and T3 fused, separated by a strong curved suture or groove, after which the longitudinal striations became weakly visible; T5 simple, broadly rounded posteriorly. Ovipositor sheath ca. as long as metasoma (Fig. <xref ref-type="fig" rid="F10">10A, B</xref>).</p><fig id="F11" position="float" orientation="portrait"><object-id xmlns:xlink="http://www.w3.org/1999/xlink" content-type="doi" xlink:type="simple">10.3897/zookeys.977.56314.figure11</object-id><object-id xmlns:xlink="http://www.w3.org/1999/xlink" content-type="arpha" xlink:type="simple">85A7D029-EFBF-549B-BE32-0DF130A8DEE1</object-id><label>Figure 11.</label><caption><p><tp:taxon-name><tp:taxon-name-part taxon-name-part-type="genus" reg="Rhaconotus">Rhaconotus</tp:taxon-name-part> (<tp:taxon-name-part taxon-name-part-type="subgenus" reg="Rhaconotus">Rhaconotus</tp:taxon-name-part>) <tp:taxon-name-part taxon-name-part-type="species" reg="carinatus">carinatus</tp:taxon-name-part></tp:taxon-name> Polaszek in <xref ref-type="bibr" rid="B37">Polaszek et al. 1994</xref>, ♀: <bold>A</bold> head, dorsal view; <bold>B</bold> head, frontal view <bold>C</bold> mesosoma, dorsal view <bold>D</bold> fore and hind wings <bold>E</bold> propodeum and metasoma, dorsal view.</p></caption><graphic xmlns:xlink="http://www.w3.org/1999/xlink" xlink:href="zookeys-977-041-g011.jpg" position="float" orientation="portrait" xlink:type="simple" id="oo_466502.jpg"><uri content-type="original_file" xlink:type="simple">https://binary.pensoft.net/fig/466502</uri></graphic></fig></tp:treatment-sec><tp:treatment-sec sec-type="material" id="SECID0EVVAG"><title>Material examined.</title><p>Kingdom of Saudi Arabia. 1♀ &amp; 1♂, Jazan, Farasan Islands, Al-Sajid; <named-content xmlns:xlink="http://www.w3.org/1999/xlink" content-type="dwc:verbatimCoordinates" xlink:type="simple"><named-content content-type="geo-json" specific-use="{&#34;type&#34;:&#34;Point&#34;,&#34;coordinates&#34;:[41.932994,16.857072]}" id="NCID0E5VAG" xlink:type="simple">16°51'25.46"N, 41°55'58.78"E</named-content></named-content>; 7 Jan.2017; Abu El-Ghiet &amp; El-Sheikh leg.; sweeping net [<named-content xmlns:xlink="http://www.w3.org/1999/xlink" content-type="dwc:institutional_code" xlink:type="simple">KSMA</named-content>]; 1♀, Kingdom of Saudi Arabia, Jazan, Farasan Islands, Al-Sajid; <named-content xmlns:xlink="http://www.w3.org/1999/xlink" content-type="dwc:verbatimCoordinates" xlink:type="simple"><named-content content-type="geo-json" specific-use="{&#34;type&#34;:&#34;Point&#34;,&#34;coordinates&#34;:[41.932994,16.857072]}" id="NCID0ELWAG" xlink:type="simple">16°51'25.46"N, 41°55'58.78"E</named-content></named-content>; 10 Nov.2017; Abu El-Ghiet &amp; El-Sheikh leg.; LT [<named-content xmlns:xlink="http://www.w3.org/1999/xlink" content-type="dwc:institutional_code" xlink:type="simple">KSMA</named-content>].</p></tp:treatment-sec><tp:treatment-sec sec-type="distribution" id="SECID0EVWAG"><title>General distribution.</title><p>Cameroon, Ghana, Madagascar, Nigeria, Senegal, Sierra Leone, Tanzania, Togo (<xref ref-type="bibr" rid="B37">Polaszek et al. 1994</xref>), Saudi Arabia (Farasan Islands) (new record).</p></tp:treatment-sec><tp:treatment-sec sec-type="remarks" id="SECID0E6WAG"><title>Remark.</title><p>Based on <xref ref-type="bibr" rid="B37">Polaszek et al. (1994)</xref> and <xref ref-type="bibr" rid="B54">van Achterberg and Polaszek (1996)</xref>, our species differs from the African specimens in having the pterostigma distinctly infuscate medially, with pale basal and apical ends (distinctly infuscate in the African specimens); antenna 35-segmented (26–33 in the African specimens); lateral lobes of mesoscutum moderately setose (largely glabrous in the African specimens); propodeum finely reticulate, with a hardly visible median longitudinal carinae as well as two very short sublateral ones (almost smooth anteromedially in the African specimens, see fig. 30 in <xref ref-type="bibr" rid="B37">Polaszek et al. (1994)</xref> and fig. 366 in <xref ref-type="bibr" rid="B54">van Achterberg and Polaszek (1996)</xref>).</p></tp:treatment-sec><ref-list><ref id="B37"><mixed-citation xmlns:xlink="http://www.w3.org/1999/xlink" xlink:type="simple"><person-group><name name-style="western"><surname>Polaszek</surname><given-names>A</given-names></name><name name-style="western"><surname>Fitton</surname><given-names>MG</given-names></name><name name-style="western"><surname>Bianchi</surname><given-names>G</given-names></name><name name-style="western"><surname>Huddleston</surname><given-names>T</given-names></name></person-group> (<year>1994</year>) <article-title>The parasitoids of the African white rice borer, <italic><tp:taxon-name><tp:taxon-name-part taxon-name-part-type="genus">Maliarpha</tp:taxon-name-part> <tp:taxon-name-part taxon-name-part-type="species">separatelle</tp:taxon-name-part></tp:taxon-name></italic> Ragonot (<tp:taxon-name><tp:taxon-name-part taxon-name-part-type="order">Lepidoptera</tp:taxon-name-part></tp:taxon-name>: <tp:taxon-name><tp:taxon-name-part taxon-name-part-type="family">Pyralidae</tp:taxon-name-part></tp:taxon-name>).</article-title><source>Bulletin of the Entomological Research</source><volume>84</volume>: <fpage>65</fpage>–<lpage>90</lpage>. <ext-link xlink:type="simple" ext-link-type="doi" xlink:href="10.1017/S0007485300032247">https://doi.org/10.1017/S0007485300032247</ext-link></mixed-citation></ref><ref id="B54"><mixed-citation xmlns:xlink="http://www.w3.org/1999/xlink" xlink:type="simple"><person-group><name name-style="western"><surname>van Achterberg</surname><given-names>C</given-names></name><name name-style="western"><surname>Polaszek</surname><given-names>A</given-names></name></person-group> (<year>1996</year>) <article-title>The parasites of cereal stem borers (<tp:taxon-name><tp:taxon-name-part taxon-name-part-type="order">Lepidoptera</tp:taxon-name-part></tp:taxon-name>: <tp:taxon-name><tp:taxon-name-part taxon-name-part-type="family">Cossidae</tp:taxon-name-part></tp:taxon-name>, <tp:taxon-name><tp:taxon-name-part taxon-name-part-type="family">Crambidae</tp:taxon-name-part></tp:taxon-name>, <tp:taxon-name><tp:taxon-name-part taxon-name-part-type="family">Noctuidae</tp:taxon-name-part></tp:taxon-name>, <tp:taxon-name><tp:taxon-name-part taxon-name-part-type="family">Pyralidae</tp:taxon-name-part></tp:taxon-name>) in Africa, belonging to the family <tp:taxon-name><tp:taxon-name-part taxon-name-part-type="family">Braconidae</tp:taxon-name-part></tp:taxon-name> (<tp:taxon-name><tp:taxon-name-part taxon-name-part-type="order">Hymenoptera</tp:taxon-name-part></tp:taxon-name>: <tp:taxon-name><tp:taxon-name-part taxon-name-part-type="superfamily">Ichneumonoidea</tp:taxon-name-part></tp:taxon-name>).</article-title><source>Zoologische Verhandelingen</source><volume>204</volume>: <fpage>1</fpage>–<lpage>123</lpage>. <ext-link xlink:type="simple" ext-link-type="uri" xlink:href="https://ci.nii.ac.jp/naid/10008879101/">https://ci.nii.ac.jp/naid/10008879101/</ext-link></mixed-citation></ref></ref-list></tp:taxon-treatment>
