# Supplementary material for: First contribution to the doryctine fauna (Hymenoptera, Braconidae, Doryctinae) of Farasan Archipelago, Saudi Arabia, with new records and the description of a new species
Source: Zookeys. 2020 Oct 22;977:41–74. doi: 10.3897/zookeys.977.56314 (PMC7596022; doi:10.3897/zookeys.977.56314)
Supplement: XML Treatment for Mimodoryctes proprius [file zookeys.977.56314-treatment11.xml]

<!DOCTYPE tp:taxon-treatment
  PUBLIC "-//TaxonX//DTD Taxonomic Treatment Publishing DTD v0 20100105//EN" "tax-treatment-NSO.dtd">
<tp:taxon-treatment xmlns:tp="http://www.plazi.org/taxpub"><tp:treatment-meta><kwd-group><label>Taxon classification</label><kwd><named-content xmlns:xlink="http://www.w3.org/1999/xlink" content-type="kingdom">Animalia</named-content></kwd><kwd><named-content xmlns:xlink="http://www.w3.org/1999/xlink" content-type="order">Hymenoptera</named-content></kwd><kwd><named-content xmlns:xlink="http://www.w3.org/1999/xlink" content-type="family">Braconidae</named-content></kwd></kwd-group><mixed-citation publication-type="journal"><person-group><name><surname>Edmardash</surname><given-names>Yusuf A.</given-names></name><name><surname>El-Ghiet</surname><given-names>Usama M. Abu</given-names></name><name><surname>Soliman</surname><given-names>Ahmed M.</given-names></name><name><surname>Al-Fifi</surname><given-names>Zarrag I. A.</given-names></name><name><surname>Gadallah</surname><given-names>Neveen S.</given-names></name></person-group><article-title>First contribution to the doryctine fauna (<tp:taxon-name><tp:taxon-name-part taxon-name-part-type="order">Hymenoptera</tp:taxon-name-part></tp:taxon-name>, <tp:taxon-name><tp:taxon-name-part taxon-name-part-type="family">Braconidae</tp:taxon-name-part></tp:taxon-name>, <tp:taxon-name><tp:taxon-name-part taxon-name-part-type="subfamily">Doryctinae</tp:taxon-name-part></tp:taxon-name>) of Farasan Archipelago, Saudi Arabia, with new records and the description of a new species</article-title><source>Zookeys</source><day>22</day><month>10</month><year>2020</year><volume>977</volume><fpage>41</fpage><lpage>74</lpage><pub-id pub-id-type="doi">10.3897/zookeys.977.56314</pub-id></mixed-citation></tp:treatment-meta><tp:nomenclature><tp:taxon-name><object-id xmlns:xlink="http://www.w3.org/1999/xlink" content-type="arpha" xlink:type="simple">3B975717-90F5-5DCA-A923-03F44A823873</object-id>
              <tp:taxon-name-part taxon-name-part-type="genus" reg="Mimodoryctes">Mimodoryctes</tp:taxon-name-part>
              <tp:taxon-name-part taxon-name-part-type="species" reg="proprius">proprius</tp:taxon-name-part>
            </tp:taxon-name><tp:taxon-authority>Belokobylskij, 2001</tp:taxon-authority><xref ref-type="fig" rid="F15">Figures 15 (A–D), 16 (A–E)</xref><tp:nomenclature-citation-list><tp:nomenclature-citation><tp:taxon-name>
                  <tp:taxon-name-part taxon-name-part-type="genus" reg="Mimodoryctes">Mimodoryctes</tp:taxon-name-part> <tp:taxon-name-part taxon-name-part-type="species" reg="proprius">proprius</tp:taxon-name-part></tp:taxon-name><comment>Belokobylskij, 2001: 750, ♀.</comment></tp:nomenclature-citation></tp:nomenclature-citation-list></tp:nomenclature><tp:treatment-sec sec-type="description" id="SECID0EAKBG"><title>Re-description.</title><p>Body length: 3.6 mm; length of fore wing: 2.75 mm.</p><p><italic>Head</italic> (Fig. <xref ref-type="fig" rid="F15">15C, D</xref>): 1.4× as wide as its median length, somewhat angulate behind eye in frontal view, roundly narrowed after eyes in dorsal view. Transverse eye diameter ca. twice as long as temple in dorsal view. Vertex with transverse curved striations with rugosity between striae (Fig. <xref ref-type="fig" rid="F15">15D</xref>). Face densely punctate, with fine, inwardly directed whitish setae, as well as thicker and shorter sparse setae on vertex. Temple gently rounded behind eyes, ca. 0.5× eye height. Ocelli small, ocellar triangle equilateral; <abbrev xmlns:xlink="http://www.w3.org/1999/xlink" xlink:title="post-ocellar line" id="ABBRID0ERKBG" xlink:type="simple">POL</abbrev> 1.1× OD, 2.4× <abbrev xmlns:xlink="http://www.w3.org/1999/xlink" xlink:title="ocello-ocular line" id="ABBRID0EVKBG" xlink:type="simple">OOL</abbrev>. Eyes 1.2× as high as its width, glabrous. Malar space 0.4× as long as eye height, 1.6× as long as basal width of mandible. Face slightly wider than eye height (1.1×); hypostomal depression of moderate size, rounded, its width as long as its distance from eye edge. Antenna slender, with apex missing, 18-segmented, appearing shorter than body; scape 1.9× as long as its apical width, slightly longer dorsally than ventrally, F1 slightly curved along outer side, 6.3× as long as its apical width, slightly longer than F2 (1.2×); F3 straight, slightly longer than F4 (1.2×).</p><fig id="F15" position="float" orientation="portrait"><object-id xmlns:xlink="http://www.w3.org/1999/xlink" content-type="doi" xlink:type="simple">10.3897/zookeys.977.56314.figure15</object-id><object-id xmlns:xlink="http://www.w3.org/1999/xlink" content-type="arpha" xlink:type="simple">0BC0D366-0F7E-5668-942A-9729A6468BA2</object-id><label>Figure 15.</label><caption><p><italic><tp:taxon-name><tp:taxon-name-part taxon-name-part-type="genus" reg="Mimodoryctes">Mimodoryctes</tp:taxon-name-part> <tp:taxon-name-part taxon-name-part-type="species" reg="proprius">proprius</tp:taxon-name-part></tp:taxon-name></italic> Belokobylskij, ♀: <bold>A</bold> dorsal habitus <bold>B</bold> lateral habitus <bold>C</bold> head, dorsal view <bold>D</bold> head, frontal view.</p></caption><graphic xmlns:xlink="http://www.w3.org/1999/xlink" xlink:href="zookeys-977-041-g015.jpg" position="float" orientation="portrait" xlink:type="simple" id="oo_466506.jpg"><uri content-type="original_file" xlink:type="simple">https://binary.pensoft.net/fig/466506</uri></graphic></fig><p><italic>Mesosoma</italic> (Fig. <xref ref-type="fig" rid="F16">16A</xref>): 3.0× as long as its height. Mesoscutum gently and roundly elevated above pronotum. Pronotum with weak transverse carinae on the disc, without any processes, deeply concave posteriorly; mesoscutum flattened, sparsely setose, finely granulose anteriorly and laterally, coarsely rugose medially; notauli hardly seen; scuto-scutellar sulcus in the form of oval longitudinal depressions separated by carinae. Mesoscutellum ca. as long as its basal width, finely granulose on the disc, rugose laterally, sparsely setose apically. Propodeum without distinct areas, finely granulose at base, rest of it coarsely obliquely reticulate-rugose, sparsely setose laterally. Mesopleuron sparsely, superficially punctate above, finely granulose below, sternaulus superficially finely punctate, with row of 3–4 fine setae.</p><fig id="F16" position="float" orientation="portrait"><object-id xmlns:xlink="http://www.w3.org/1999/xlink" content-type="doi" xlink:type="simple">10.3897/zookeys.977.56314.figure16</object-id><object-id xmlns:xlink="http://www.w3.org/1999/xlink" content-type="arpha" xlink:type="simple">A791683B-9C24-50B7-B609-4C8FE946DDA2</object-id><label>Figure 16.</label><caption><p><italic><tp:taxon-name><tp:taxon-name-part taxon-name-part-type="genus" reg="Mimodoryctes">Mimodoryctes</tp:taxon-name-part> <tp:taxon-name-part taxon-name-part-type="species" reg="proprius">proprius</tp:taxon-name-part></tp:taxon-name></italic> Belokobylskij, ♀: <bold>A</bold> mesosoma and T1 (part) <bold>B</bold> fore and hind wings <bold>C</bold> hind coxa, lateral view (basoventral tubercle indicated) <bold>D</bold> hind coxae, ventral view (basoventral tubercle indicated) <bold>E</bold> metasoma, dorsal view.</p></caption><graphic xmlns:xlink="http://www.w3.org/1999/xlink" xlink:href="zookeys-977-041-g016.jpg" position="float" orientation="portrait" xlink:type="simple" id="oo_466507.jpg"><uri content-type="original_file" xlink:type="simple">https://binary.pensoft.net/fig/466507</uri></graphic></fig><p><italic>Wings</italic> (Fig. <xref ref-type="fig" rid="F16">16B</xref>). Fore wing 3.7× as long as its maximum width. Metacarpe 1.1× as long as pterostigma. Pterostigma 4.3× as long as its width; r released from the middle of pterostigma; <abbrev xmlns:xlink="http://www.w3.org/1999/xlink" xlink:title="second sector of sectio radii veins" id="ABBRID0ELNBG" xlink:type="simple">2-SR</abbrev> ca. as long as r; r-m absent, m-cu distinctly prefurcal; distance between cu-a to 1-M 0.1× cu-a length; 1-CU1 0.4× as long as 2-CU1; M+CU1 straight to slightly curved; <abbrev xmlns:xlink="http://www.w3.org/1999/xlink" xlink:title="second sector of sectio radii veins" id="ABBRID0EPNBG" xlink:type="simple">2-SR</abbrev>+M present, unsclerotized. Hind wing m-cu prefurcal.</p><p><italic>Legs</italic> (Fig. <xref ref-type="fig" rid="F16">16C, D</xref>). Hind coxa 1.35× as long as its maximum width, densely alutaceous, with a small rounded tubercle basoventrally; hind femur 2.7× as long as its maximum width, finely alutaceous. Outer edge of hind tibia with a row of widely separated spines; hind tarsus slightly longer than hind tibia, 1.1×; hind basitarsus 0.8× as long as 2<sup>nd</sup> -5<sup>th</sup> tarsomeres combined.</p><p><italic>Metasoma</italic> (Fig. <xref ref-type="fig" rid="F16">16E</xref>). 0.95× as long as head and mesosoma combined. T1 gradually widened from base to apex, 1.3× as wide as its middle length, without median longitudinal carina, with dense, close longitudinal striae, granulose in between; T2 distinctly broader than T1, 1.3× as wide its median length, longitudinally striated at anterior 0.7 length, followed by small, finely granulated area, then smooth at posterior margin, with very weak, hardly seen transverse curved sulcus medially; T1 0.7× as long as T2. Rest of tergites finely alutaceous, and smooth apically. Metasomal tergites sparsely setose. Ovipositor 0.4× as long as metasomal length, 1.8× as long as T1.</p><p><italic>Color</italic> (Figs <xref ref-type="fig" rid="F15">15A, B</xref>, <xref ref-type="fig" rid="F16">16B</xref>). Body dark brown, with somewhat lighter head (face) and mesoscutum; eyes whitish. Legs dark brown, with yellowish tarsi (except dark brown to black telotarsi). Ovipositor red, black at tip; ovipositor sheath black. Fore wing with dark brown pterostigma, whitish at base; veins dark, with M+CU1 (except dark apically), <abbrev xmlns:xlink="http://www.w3.org/1999/xlink" xlink:title="first sector of sectio radii amalgamated with media" id="ABBRID0ETOBG" xlink:type="simple">1-SR+M</abbrev>, m-cu and <abbrev xmlns:xlink="http://www.w3.org/1999/xlink" xlink:title="second sector of sectio radii veins" id="ABBRID0EXOBG" xlink:type="simple">2-SR</abbrev>+M, apical half of 2-CU1 membranous.</p></tp:treatment-sec><tp:treatment-sec sec-type="material" id="SECID0E2OBG"><title>Material examined.</title><p>2♀, Kingdom of Saudi Arabia, Jazan, Farasan Islands, Al-Kosar; <named-content xmlns:xlink="http://www.w3.org/1999/xlink" content-type="dwc:verbatimCoordinates" xlink:type="simple"><named-content content-type="geo-json" specific-use="{&#34;type&#34;:&#34;Point&#34;,&#34;coordinates&#34;:[42.147672,16.668264]}" id="NCID0EEPBG" xlink:type="simple">16°40'5.75"N, 42°08'51.62"E</named-content></named-content>, 25.I.2017; leg. Abu El-Ghiet &amp; El-Sheikh; LT [<named-content xmlns:xlink="http://www.w3.org/1999/xlink" content-type="dwc:institutional_code" xlink:type="simple">KSMA</named-content>].</p></tp:treatment-sec><tp:treatment-sec sec-type="Intraspecific variation" id="SECID0EOPBG"><title>Intraspecific variation.</title><p>The Saudi Arabian specimen differs from the Algerian one in the following: Vertex with transverse curved striation with rugosity between , frons and face coarsely rugose, weakly striated below eyes; temples weakly concentrically striated (vertex, frons densely striated, temple densely granulate); <abbrev xmlns:xlink="http://www.w3.org/1999/xlink" xlink:title="post-ocellar line" id="ABBRID0EUPBG" xlink:type="simple">POL</abbrev> 1.6× OD, 0.95× <abbrev xmlns:xlink="http://www.w3.org/1999/xlink" xlink:title="ocello-ocular line" id="ABBRID0EYPBG" xlink:type="simple">OOL</abbrev> (1.3× OD, 0.75× in <italic><tp:taxon-name><tp:taxon-name-part taxon-name-part-type="genus" reg="Mimodoryctes"/><tp:taxon-name-part taxon-name-part-type="species" reg="proprius">proprius</tp:taxon-name-part></tp:taxon-name></italic>); malar space 0.9× basal width of mandible (1.1× in <italic><tp:taxon-name><tp:taxon-name-part taxon-name-part-type="genus" reg="Mimodoryctes">M.</tp:taxon-name-part> <tp:taxon-name-part taxon-name-part-type="species" reg="proprius">proprius</tp:taxon-name-part></tp:taxon-name></italic>); ovipositor sheath 0.5× as long as metasomal length, 1.8× as long as T1 (0.35× metasomal length, 1.5× T1 in <italic><tp:taxon-name><tp:taxon-name-part taxon-name-part-type="genus" reg="Mimodoryctes">M.</tp:taxon-name-part> <tp:taxon-name-part taxon-name-part-type="species" reg="proprius">proprius</tp:taxon-name-part></tp:taxon-name></italic>).</p></tp:treatment-sec><tp:treatment-sec sec-type="distribution" id="SECID0E3QBG"><title>General distribution.</title><p>Algeria (<xref ref-type="bibr" rid="B8">Belokobylskij, 2001</xref>), Saudi Arabia (Farasan Islands) (new record).</p></tp:treatment-sec><ref-list><ref id="B8"><mixed-citation xmlns:xlink="http://www.w3.org/1999/xlink" xlink:type="simple"><person-group><name name-style="western"><surname>Belokobylskij</surname><given-names>SA</given-names></name></person-group> (<year>2001</year>) <article-title>New taxa of the braconid subfamilies <tp:taxon-name><tp:taxon-name-part taxon-name-part-type="subfamily">Doryctinae</tp:taxon-name-part></tp:taxon-name> and <tp:taxon-name><tp:taxon-name-part taxon-name-part-type="subfamily">Exothecinae</tp:taxon-name-part></tp:taxon-name> (<tp:taxon-name><tp:taxon-name-part taxon-name-part-type="order">Hymenoptera</tp:taxon-name-part></tp:taxon-name>, <tp:taxon-name><tp:taxon-name-part taxon-name-part-type="family">Braconidae</tp:taxon-name-part></tp:taxon-name>) from the Western Palaearctic region.</article-title><source>Entomological Review</source><volume>81</volume>(<issue>7</issue>): <fpage>749</fpage>–<lpage>766</lpage>. <ext-link xlink:type="simple" ext-link-type="uri" xlink:href="http://www.zin.ru/labs/insects/Hymenopt/Personalia/Belokobylskij/pdf/112-2001e.pdf">http://www.zin.ru/labs/insects/Hymenopt/Personalia/Belokobylskij/pdf/112-2001e.pdf</ext-link></mixed-citation></ref></ref-list></tp:taxon-treatment>
